# Supplementary material for: Immuno-Microbial Signature of Vaccine-Induced Immunity against SARS-CoV-2
Source: Vaccines (Basel). 2024 Jun 7;12(6):637. doi: 10.3390/vaccines12060637 (PMC11209251; doi:10.3390/vaccines12060637)
Supplement: Supplementary file 1 [file vaccines-12-00637-s001.zip]

Archive with 1 entries (1 files):
- vaccines-3003388-supplementary.pdf
